# Supplementary material for: Changes of Physicochemical Indicators and Volatile Compounds in Grains and Liquors During the Sauce-Aroma Baijiu Brewing Process
Source: Foods. 2026 Jun 19;15(12):2211. doi: 10.3390/foods15122211 (PMC13298116; doi:10.3390/foods15122211)
Supplement: Supplementary file 1 [file foods-15-02211-s001.zip]

Archive with 6 entries (6 files):
- Figure S1.tif
- Supplementary captions.pdf
- Table S1.xlsx
- Table S2.xlsx
- Table S3.xlsx
- Table S4.xlsx
