# Supplementary material for: Changes of Physicochemical Indicators and Volatile Compounds in Grains and Liquors During the Sauce-Aroma Baijiu Brewing Process
Source: Foods. 2026 Jun 19;15(12):2211. doi: 10.3390/foods15122211 (PMC13298116; doi:10.3390/foods15122211)
Supplement: Supplementary file 1 [file foods-15-02211-s001.zip › Table S1.xlsx]

## Sheet: Sheet1
Esters	Contents (μg/kg)								Contents (μg/L)								Odor characteristics
	FG3	FG4	FG5	FG6	DG3	DG4	DG5	DG6	HL3	HL4	HL5	HL6	TL3	TL4	TL5	TL6
Butyl hexanoate	-	-	-	-	-	-	-	-	36.16±2.61	120.67±16.79	444.63±30.42	166.12±16.79	-	-	-	-	fruity [32]
Diethyl azelate	-	-	-	-	-	-	-	-	-	-	-	-	11.12±0.78	9.7±0.96	19.02±2.07	17.6±1.89	X
Dodecanoic acid ethyl ester	1718.83±243.93	659.26±86.37	757.62±58.1	655.74±43.19	1296.97±19.4	456.71±36.3	615.13±71	650.71±37.53	-	-	-	-	-	-	-	-	sweet, floral [6]
Diethyl succinate	6341.58±823.22	3194.89±190.46	3902.46±91.05	2203.56±338.07	615.28±32.84	1122.13±110.15	1990.36±187.25	1854.46±173.79	431.9±16.81	491.28±43.2	433.05±36.36	459.32±40.43	79.1±8.65	184.76±16.59	276.14±42.88	374.62±31.81	fruity [33]
Ethyl phenylacetate	7470.95±68.66	5389.53±275.11	6688.65±174.08	5706.07±174.65	2524.45±253.17	2451.22±238.36	3734.31±143.66	3309.12±154.55	7303.79±415.23	7799.54±716.36	11,133.15±892.39	10,957.44±402.09	791.36±80.15	1347.97±93.43	2125.71±157.08	3117.76±187.66	nutty and bean-like [9]
Ethyl dl-2-hydroxycaproate	6230.16±519.67	3844.71±5.7	5344.19±140.36	2700.96±294.19	4962.81±132.5	1772.69±87.42	2613.11±87.76	1639.42±20.23	-	-	-	-	-	-	-	-	floral, herbal [34]
Ethyl hexadecanoate	45,444.25±535.1	3173.78±181.46	4781.93±104.06	-	17,124.44±1638.24	-	-	-	104.77±1.04	21.18±3.99	234.69±81.08	125.67±11.39	128.66±11.43	47.56±4.27	61.06±5.45	97.54±8.73	apple [35]
Ethyl benzoate	-	-	46.29±8.2	-	-	-	-	-	333.09±33.86	306.28±16.21	419.14±29.29	351.68±2.79	46.15±3.48	32.64±2.85	32.28±1.17	48.81±2.85	fruity [34]
Ethyl 2-hydroxy-4-methylpentanoate	140.46±17.88	124.11±12.07	399.29±33.25	274.45±44.32	113.42±17.79	106.43±25.27	179.84±17.93	147.93±2.12	905.03±52.23	759.49±79.01	1180.22±76.83	889.38±88.04	92.3±3.23	138.24±7.18	168.31±10.23	25.84±1.69	blackberry [36]
Ethyl caprylate	5780.42±37.53	4410.59±440.04	3450.41±463.68	3905.8±432.19	346.88±23.05	2817.66±191.88	3810.6±169.05	2265.59±226.74	5701.57±484.08	4207.89±278.05	21,340.11±1427.25	9304.77±724.09	332.4±28.21	137±19.27	173.15±15.7	197.18±17.35	pear, lychee [34]
Ethyl trans-4-decenoate	2205.59±217.49	396.82±42.55	319.81±42.4	663.15±58.31	630.46±29.28	257.57±25.13	331.26±32.13	504.68±26.61	-	-	-	-	-	-	-	-	X
Ethyl 3-phenylpropanoate	1557.56±138.77	219.77±21.96	260.72±28.64	290.28±26.39	1149.64±77.45	101.63±10.89	219.3±7.47	258.62±34.97	683.82±40.7	775.33±54.76	889±47.04	951.26±59.03	128.98±8.34	220.23±15.65	274.2±18.38	435.45±23.86	red dates [34]
Ethyl 9-hexadecenoate	6927.65±325.75	249.76±5.43	229.06±44.8	195.19±14.6	3485.33±158.71	139.18±8.81	123.12±10.08	138.67±14.19	-	-	-	-	-	-	-	-	X
Ethyl decanoate	3925.47±52.61	1568.83±138.02	1999.38±64.63	1734.54±319.32	1211.88±118.6	1057.21±97.61	725.74±18.03	1526.23±41.3	-	-	-	-	-	-	-	-	nutty [34]
Ethyl lactate	28,985.92±1632.81	17,229.31±681.14	15,127.01±732.45	9872.13±99.98	22,875.55±1872.4	9076.66±340.47	10,578.69±338.18	2697.73±67.13	-	-	-	-	-	-	-	-	fatty, pineapple [34]
Ethyl heptanoate	1133.96±145.44	1025.22±61.57	1136.18±245.5	1285.91±60.78	296.62±24.56	600.07±14.27	780.52±77.35	508.68±58.76	1495.11±101.82	1411.59±129.36	5683.01±540.91	3246.04±35.23	99.64±3.35	73.2±6.08	70.54±1.88	74.77±6.98	fruity [32]
Ethyl nonanoate	2118.99±14.41	711.38±45.42	1018.22±89.91	836.22±50.84	1496.04±101.41	547.43±40.75	741.22±15.26	496.69±38.25	314.75±43.01	277.24±5.02	615.35±47.2	927.95±86.46	-	-	-	-	chocolate [34]
Ethyl hexanoate	-	-	-	-	-	-	-	-	13,153.59±810.15	12,115.12±223.27	43,749.53±269.5	21,229.79±472.99	899.95±34.59	1031.1±4.23	750.26±51.93	911.4±66.34	fruity [33,34]
Ethyl pentanoate	-	-	-	-	-	-	-	-	1555.29±215.33	1606.1±151.21	2764.54±252.89	1970.02±91.95	143.31±14.45	119.82±10.24	137.52±19.01	119.29±6.17	floral, fruity [34]
Ethyl 4-phenylbutanoate	-	-	-	-	-	-	-	-	40.12±0.82	44.47±3.88	88.4±1	116.03±8.82	5.31±0.82	14.99±1.59	29.32±0.8	49.73±0.99	X
Ethyl cinnamate	-	-	-	-	-	-	-	-	-	-	-	-	17.91±1.75	22.02±1.47	8.06±0.4	31.63±3.1	sweet, fruity [34]
Ethyl 4-methylpentanoate	-	-	-	-	-	-	-	-	177.68±11.12	126.67±12.06	414.92±20.08	208.84±9.06	41.24±3.54	19.56±1.87	16.49±1.55	13.42±1.31	fruity [33]
Ethyl 2-furoate	-	-	-	-	-	-	-	-	85.23±6.48	50.18±8.14	91.66±6.92	55.57±1.09	8.68±0.7	9.74±0.49	8.41±0.24	14.53±1.22	caramel [37]
2-Ethylbutyric acid, phenethyl ester	-	-	-	-	-	-	-	-	-	-	-	56.73±2.96	-	-	5.44±0.73	9.27±0.08	X
Furfuryl acetate	429.3±27.03	1016.6±47.89	1458.4±84.11	1732.61±179.72	-	-	1074.88±108.64	2384.83±237.77	48.43±9.64	98.11±5.47	94.32±3.85	116.29±7.13	-	-	-	-	fruity [33]
Furfuryl hexanoate	-	-	-	-	-	-	-	-	14.79±2.34	57.15±2.28	92.9±7.78	206.5±6.56	-	-	-	11.13±0.78	caramel, fruity [32]
Hexyl acetate	113.89±7.85	160.61±14.33	182.83±21.94	221.58±23.29	103.65±13.76	131.3±36.79	108.92±6.71	259.05±0.25	115.6±0.59	231.58±16.15	211.31±24.02	141.15±9.4	12.47±1.21	-	11.05±1.49	-	fruit, herb [32]
Hexyl butyrate	-	-	-	-	-	-	-	-	32.31±2.97	77.22±5.6	187.77±11.08	146.71±4.33	-	-	-	-	X
Isobutyl hexanoate	-	-	113.24±15.22	111.42±0.3	-	-	-	-	27.87±1.53	41.62±4.38	131.12±5.56	101.8±9.64	-	-	-	-	fresh [32]
Isocyanatomethane	-	-	-	-	-	-	-	-	248.08±4.52	361.75±14.41	419.9±29.15	410.7±18.96	23.41±1.7	30.13±1.54	24.31±0.49	43.3±1.31	X
Isoamyl acetate	838.56±74.9	620.87±51.18	927±32.48	2540.67±209.49	582.07±46.32	494.19±39.49	384.61±19.32	2419.18±218.37	637.61±78.36	1502.55±48.67	1588.6±158.36	1005.81±73.93	50.92±4.69	42.71±5.27	48.4±1.6	29.54±0.69	banana [34]
Isoamyl butyrate	-	-	-	233.79±19.08	-	-	-	-	101.23±12.01	143.63±21.44	248.81±24.74	278.35±20.46	-	-	-	5.02±0.29	fruity [33]
Octyl formate	1915.25±161.73	1283.85±76.16	2031.43±101.25	1722.54±103.64	1218.5±88.79	803.14±3.97	825.76±34.99	1595.94±138.73	573.57±46.36	656.64±41.16	526.79±38.02	567.86±46.98	135.97±5.53	201.87±9.93	226.4±6.4	137.17±5.88	fruity [33]
Octyl acetate	253.73±23.21	54.03±4.52	54.32±8.46	-	-	-	-	-	-	-	-	-	-	-	-	-	X
Phenethyl acetate	5819.28±478.05	2626.09±79.41	3945.61±164.08	7340.18±532.76	5142.26±162.69	1384.87±119.98	2635.5±16	7075.9±689.02	1330.67±115.62	2155.42±92.93	2106.42±124.24	3098.69±67	210.13±20.74	451.66±16.76	476.25±26.12	1081.1±84.82	floral [37]
Phenethyl isobutyrate	-	-	-	-	-	-	-	-	43.63±5.85	38.4±3.63	88.7±9.15	118.13±8.15	10.38±4.7	10.63±1.02	66.27±2.72	86.4±1.63	X
Phenylacetic acid propyl ester	-	-	-	-	-	-	-	-	101.46±8.6	72.18±0.74	114.73±6.63	57.33±4.45	6.42±0.38	13.9±1.34	24.82±0.89	18.17±1.26	X
Propyl hexanoate	-	-	-	-	-	-	-	-	145.02±2.66	517.4±39.35	787.47±2.1	291.65±21.44	4.13±0.75	10.72±1.87	20.1±2.02	4.82±0.38	fruity [32]
Pentyl lactate	-	-	-	-	-	-	-	-	78.45±3.6	88.83±8.25	130.62±6.79	194.47±10.77	-	-	-	-	X
Sub-total	129352	47960	54174	44226.8	65176.3	23320.1	31472.9	29733.4	35820.6	36155.5	96210.9	57752	3279.94	4170.12	5053.53	6955.51
Alcohols	Contents (μg/kg)								Contents (μg/L)								Odor characteristics
	FG3	FG4	FG5	FG6	DG3	DG4	DG5	DG6	HL3	HL4	HL5	HL6	TL3	TL4	TL5	TL6
2,3-Butanediol	4512.61±371.59	1274.15±141.57	2542.12±51.79	1326.44±302.15	1811.37±82.98	913.69±89.79	1402.1±162.92	1185.6±156.18	-	-	-	-	-	-	-	-	sweet, creamy [34]
beta-Ethylphenethyl alcohol	-	-	-	-	-	-	-	-	-	-	-	-	27.17±2.19	38.4±0.5	38.52±3.88	52.69±3.63	sweet [33]
(E)-non-2-en-1-ol	-	-	-	-	-	-	-	-	-	-	-	-	24.67±1.58	21.13±2.61	16.73±2.06	24.26±4.26	X
2-Ethyl-1-hexanol	3173.79±12.58	668.35±24.37	1118.73±344.79	395.65±31.4	3614.06±92.65	56.75±6.7	68.79±5.94	50.29±7.02	-	-	-	-	-	-	-	-	fose, green [32]
3-Furanmethanol	-	1009.21±96.65	2151.11±263.65	4142.75±354.95	-	1800.97±176.31	2187.53±174.07	1904.94±196.77	45.55±1.29	61.17±9.7	90.19±5.44	133.46±6.6	-	33.59±0.86	37.03±1.25	89.48±3.68	X
2-Heptanol	-	-	-	-	-	-	-	-	45.01±9.2	40.72±3.33	27.29±2.48	24.43±2.89	6.85±0.76	5.05±0.99	6.8±0.92	7.35±0.79	mushroom [32]
Linalool	-	-	-	-	-	-	-	-	101.04±13.36	82.31±4.57	99.97±6.96	116.22±7.32	-	-	-	-	floral, woody [34]
3-Methyl-1-butanol	-	582.4±0.88	1199.44±106.88	8346.61±21.31	5917.51±460.69	-	905.95±91.07	6470.24±349.79	1012.78±146.87	1399.4±73.68	2603.75±208.69	3019.33±84.59	140.28±4.85	150.79±2.32	141.35±1.49	295.93±22.19	banana, ether [34]
2-Methyl-1-propanol	-	-	-	-	-	-	-	-	149.48±8.44	192.99±19.3	242.88±8.53	290.15±18	5.02±0.84	8.99±0.98	9.33±0.97	11.49±1.6	mellow, nail polish [34]
1-Nonanol	-	-	-	-	-	-	-	-	723.6±29.98	557.39±41.97	880.4±64.83	908.21±85.72	130.59±12.28	143.22±5.4	130.19±9.05	164.11±13.76	citrus, rose, fatty [34]
2-Nonanol	-	-	-	-	644.63±28.71	-	-	-	75.25±9.13	75.6±7.39	-	-	15.58±0.04	20.93±1.41	-	-	cucumber [34]
n-Pentadecanol	-	377.46±3.22	446.19±47.35	252.01±23.76	-	235.86±22.08	269.11±12.84	349.35±15.38	-	-	-	-	-	-	-	-	X
3-Octanol	-	-	-	-	-	-	-	-	62.8±3.96	60.16±3.65	77.31±1.39	45.4±3.61	16.33±1.46	10.56±0.15	9.59±0.13	10.92±1.13	X
Propylene glycol	4824.49±120.22	945.34±62.78	1046±109.19	1615.24±88.25	324.36±23.54	1188.09±5.27	1041.81±88.46	767.93±47.92	-	-	-	-	-	-	-	-	X
Phenylethyl alcohol	23,547.66±1842.21	8938.66±66.51	12,594.22±1601.11	14,598.05±888.04	25,887.73±1635.02	5731.93±370.66	10,300.73±217.05	20,821.6±2012.85	412.19±47.91	397.68±30.43	479.92±41.56	658.49±14.3	761.19±57.84	975.48±80.26	892.37±88.83	1424.2±147.55	caramel, alcohol, sweet [34]
(R,R)-2,3-Butanediol	4019.07±227.89	1056.68±43.45	1754.09±212.34	1155.13±427.39	1482.39±126.95	1105.78±85.83	1450.8±107.14	1268.43±55.53	-	-	-	-	-	-	-	-	X
(S,S)-2,3-Butanediol	-	-	-	-	-	-	-	-	-	-	-	-	15.67±1.37	26.04±1.47	25.28±0.02	40.2±3.25	X
(Z,Z)-octadeca-9,12-dien-1-ol	-	64.37±9.42	94.34±2.19	101.71±8.05	-	-	93.18±5.4	-	-	-	-	-	-	-	-	-	X
Sub-total	40077.6	14916.6	22946.2	31933.6	39682	11033.1	17720	32818.4	2627.69	2867.42	4501.71	5195.69	1143.35	1434.19	1312.35	2120.62
Aldehydes and ketones	Contents (μg/kg)								Contents (μg/L)								Odor characteristics
	FG3	FG4	FG5	FG6	DG3	DG4	DG5	DG6	HL3	HL4	HL5	HL6	TL3	TL4	TL5	TL6
Alpha ethylidene benzeneacetaldehyde	883.94±80.96	-	-	-	-	498.1±6.87	433.15±30.91	-	14.59±0.96	18±1.38	29.8±2.81	30.28±3.04	36.93±3.38	41.23±1.35	70.26±7.46	137.5±13.57	caramel, smooky, nutty [38]
Acetoin	-	-	44.06±5.73	-	-	-	-	-	-	-	-	-	37.08±1.21	50.72±3.88	58.73±2.9	42.12±2.99	creamy, buttery [34]
Benzeneacetaldehyde	2011.49±23.27	1339.74±73.41	1775.03±88.06	1032.69±96.79	2213.06±150.36	961.54±15.66	1118.65±95.62	906.1±80.58	378.84±19.99	397.09±12.32	473.3±13.19	731.2±16.4	193.36±9.88	325.79±3.67	334.5±32.38	408.97±33.07	floral [33]
Benzaldehyde	836.46±52.8	2756.77±65.42	2507.19±20.96	417.38±35.35	463.84±12.44	2161.71±23.4	1874.23±62.94	108.08±7.24	589.87±41.73	628.38±32.41	669.03±37.75	739.49±9.15	116.37±13.09	110.91±10.46	122.36±15.56	196.56±14.82	almond [34]
Damascenone	-	-	-	-	-	-	-	-	35.71±6.76	46.23±3.5	53.04±4.01	67.15±2.82	5.48±0.96	12.58±0.98	19.39±0.51	21.88±2.22	X
Decanal	-	139.53±16.57	182.07±25.38	145.35±13.83	137.04±13.15	171.16±14.45	296.86±28.75	197.53±21.9	-	-	-	-	-	-	-	-	X
(E)-2-octenal	-	-	-	-	-	-	-	-	16.96±1.11	20.8±2.03	47.22±2.69	42.06±3.4	20.86±2.21	6.43±0.74	7.44±0.7	4.82±0.76	fat [33]
(E)-2-nonenal	-	-	-	-	353.49±26.91	258.32±58.46	223.68±2.32	-	-	-	-	-	-	-	-	-	cucumber [33]
Furfural	-	-	-	-	-	3917.79±342.3	2700.68±322.71	-	3491.04±215.61	3773.13±369.77	6586.88±342.17	5632.7±506.11	1157.35±109.03	1759.78±99	2055.41±121.29	3085.65±183.37	roasted, almond [9,34]
2-Hydroxy-3-pentanone	-	-	-	-	-	-	-	-	-	-	-	-	1.46±0.2	2.69±0.32	5.18±0.17	4.01±0.77	X
2-Heptanone	-	-	-	-	204.24±9.41	-	-	-	65.28±5.97	48.02±1.8	43.24±2.59	51.87±0.82	-	-	4.06±0.92	-	pungent [33]
Methylal	-	-	-	-	-	-	-	-	1500.34±134.74	1363.97±57.25	2672.61±222.89	1536.64±84.33	220.78±21.36	369.06±33.25	483.52±35.39	844.54±48.44	X
5-Methyl-2-furancarboxaldehyde	-	-	-	-	-	-	-	-	78.04±8.9	106.69±5.54	224.11±9.13	217.02±21.69	47.46±1.35	102.54±8.87	157.66±15.69	157.42±12.61	almond, caramel [32]
3-Methyl-2(3H)-benzofuranone	-	-	-	-	-	-	-	-	90.91±8.92	82.73±3.95	131.16±13.39	124.19±6.88	-	10.25±0.57	9.78±0.75	-	X
Nonanal	945.48±90.14	432.8±16.7	338.57±75.64	548.81±1.54	889.52±71.87	765.11±45.49	717.23±65.9	201.6±0.82	101.5±7.88	112.17±2.74	202.43±20.11	229.39±25.5	5.48±0.53	3.99±0.15	8.71±0.34	4.93±0.56	green, citrus [34]
2-Nonen-4-one	-	-	-	-	-	-	-	-	183.84±14.28	214.96±20.19	299.94±26.45	320.84±16.64	11.11±0.87	8.26±0.76	30.71±2.15	10.73±0.97	X
2-Nonanone	1059.76±90.9	230.58±12.65	281.62±2.71	482.27±9.51	858.6±51.64	205.09±18.99	-	905.65±42.52	322.29±19.91	201.9±9.11	175.79±9	173.28±15.72	46.61±0.4	20.14±2.82	12.35±1.13	10.37±0.75	no smell [38]
4-Nonanone	-	-	-	-	-	-	-	-	124.2±10.65	144.71±25.02	229.13±21.54	160.84±7.43	8.54±0.95	8.13±0.87	8.35±0.94	8.16±0.69	X
Octanal	-	-	-	-	-	-	-	-	13.24±1.47	20.89±3.24	54.43±1.23	44.41±1.2	-	-	-	-	X
2-Octanone	-	-	-	-	1080.41±73.93	-	-	215.31±3.99	41.03±5.15	42.14±2.13	49.07±0.32	43.16±3.6	-	-	-	-	X
3-Octanone	-	-	-	-	-	-	-	515.18±19.05	31.89±3.67	22.79±2.41	31.4±3.09	34.02±1.38	5.24±0.46	2.69±0.36	2.33±0.08	2.73±0.19	X
1-Phenyl-1-butanone	-	-	-	-	-	-	-	-	-	-	-	-	5.41±0.98	5.73±0.86	7.71±0.23	13.39±0.89	X
trans-2-Nonenal	-	-	-	-	-	-	-	-	-	-	-	-	34.46±2.51	29.95±3.6	34.92±2.03	34.7±3.05	cucumber [33]
6,10,14-Trimethyl-2-pentadecanone	399.53±79.28	-	-	-	228.8±7.22	-	-	-	-	-	-	-	-	-	-	-	X
4-Undecanone	819.66±50.88	217.75±21.35	316.3±5.68	386.06±37.71	123.11±9.94	134.11±9.92	319.12±20.4	316.69±51.08	188.74±9.72	248.63±20.46	835.29±28.47	909.1±96.82	-	-	-	-	X
2-Undecanone	-	-	-	-	-	-	-	-	199.77±13.13	239.66±23.84	423.59±42.61	421.99±11.96	-	-	-	-	fruity [6]
(Z)-Undec-6-en-2-one	-	-	-	-	-	-	-	-	110.15±10.33	102.05±10.65	181.36±10.78	142±12.96	-	-	-	-	X
Sub-total	6956.33	5117.18	5444.83	3012.56	6552.12	9072.95	7683.59	3366.14	7578.23	7834.91	13412.8	11651.6	1953.97	2870.88	3433.38	4988.48
Acids	Contents (μg/kg)								Contents (μg/L)								Odor characteristics
	FG3	FG4	FG5	FG6	DG3	DG4	DG5	DG6	HL3	HL4	HL5	HL6	TL3	TL4	TL5	TL6
Acetic acid	-	-	-	-	-	-	-	-	304.77±16.25	272.33±25.7	681.39±52.08	330.71±32.46	783.61±40.03	766.6±17.32	571.45±46.46	850.26±13.26	sour, vinegar [34]
Alpha-pyrone-6-carboxylic acid	-	-	-	-	-	-	-	-	44.93±3.97	135±9.33	129.39±8.24	194.98±9.21	-	-	-	-	X
Butanoic acid	-	-	385.96±25.4	259.41±24.1	-	181.55±14.35	169.56±8.45	273.96±25.79	-	-	-	-	150.04±14.19	270.96±21.07	102.4±0.66	92.62±4.6	cheesy, creamy [34]
2,3-Dimethylpent-2-enoic acid	-	-	-	-	-	-	-	-	-	-	-	-	15.97±1.82	24.81±0.1	21.93±1.61	44.14±1.46	X
Hexanoic acid	946.7±54.11	937.38±64.71	1154.92±71.22	386.57±29.4	1272.84±128.85	1491.75±137.37	559.49±49.05	1546.72±69.27	139.93±1.78	271.31±14.57	223.14±6.91	210.62±20.13	340.47±43.45	826.06±42.88	822.5±85.77	1221.75±101.14	sour, sweaty, cheesy [34]
Heptanoic acid	-	-	-	-	-	-	-	-	-	-	-	-	48.44±0.14	139.56±6.16	92.51±7.54	201.62±1.71	unpleasant [32]
Imidazole-4-acetic acid	-	-	1952.14±285.98	1485.15±141.85	-	-	-	462.68±16.5	-	-	-	-	-	-	-	-	X
2-Methyl-propanoic acid	-	-	-	66.91±5.6	163.29±11.09	-	-	-	-	-	-	-	54.43±5.31	79.61±4.65	76.37±4.42	105.7±7.66	rancid, butter, cheese [32]
3-Methyl-butanoic acid	-	458.1±42.77	469.35±48.22	-	280.34±26.57	186.28±3.86	232.41±18.13	1335.92±142.54	-	-	-	-	117.89±12.36	222.09±22.34	73.18±0.53	172.62±9.94	sour [34]
2-Methyl-butanoic acid	-	-	177.32±6.49	253.43±12.66	363.55±20.12	-	269.07±10.43	414.99±5.44	-	-	-	-	-	-	-	-	X
Nonanoic acid	-	-	-	-	-	-	-	-	-	-	-	-	39.64±3.36	109.26±7.26	84.35±1.51	176.25±3.26	X
n-Hexadecanoic acid	-	-	-	-	-	-	-	-	-	-	-	-	284.71±28.21	423.33±10.02	230.92±9.21	430.28±7.88	no smell [38]
n-Decanoic acid	-	-	-	-	-	-	-	-	-	-	-	-	53.84±4.51	61.93±6.71	76.48±0.64	100.75±2.08	X
Octanoic acid	1704.35±112.24	304.92±49.95	1021.19±10.75	709.1±32.19	1232.68±240.19	583.58±27.24	898.49±85.84	467.73±27.16	114.85±4.15	108.28±7.22	268.34±19.45	187.8±12.49	401.86±26.96	1062.52±66.14	892.12±2.24	1313.93±137.64	sweat, cheese [32]
(R)-(-)-4-Methylhexanoic acid	-	99.57±9.69	-	-	-	-	-	-	-	-	-	-	5.79±0.95	21.14±0.85	21.08±0.76	32.93±0.89	X
Sub-total	2651.05	1799.98	5160.87	3160.58	3312.7	2443.17	2129.03	4502	604.481	786.913	1302.25	924.119	2296.69	4007.9	3065.29	4742.85
Other	Contents (μg/kg)								Contents (μg/L)								Odor characteristics
	FG3	FG4	FG5	FG6	DG3	DG4	DG5	DG6	HL3	HL4	HL5	HL6	TL3	TL4	TL5	TL6
2-Acetyl-5-methylfuran	1595.29±3.67	761.62±65.13	1228.63±94.88	1065.04±40.8	-	231.92±22.37	726.42±9.32	1419.5±48.36	80.59±2.93	-	-	-	38.55±0.86	57.91±5.22	71.75±4.27	160.82±18.99	green, roast [32]
3,3'-Bi-p-menthane	1011.21±41.65	367.66±24.82	768.37±49.48	771.28±74.13	-	-	564.95±59.36	544.55±8.02	-	-	-	-	-	-	-	-	X
2,4-Di-tert-butylphenol	-	-	-	-	-	-	-	-	779.61±82.84	762.81±77.13	1350.11±88.1	654.03±82.78	218.12±52.6	330.11±57.64	287.91±7.48	392.27±4.96	phenol [3]
(2,2-Diethoxyethyl)-benzene	-	-	-	-	-	-	-	-	694.77±39.2	761.65±29.44	1198.73±78.69	1405.66±85.63	59.76±4.59	144.05±3.61	82.09±6.51	229.38±6.18	fresh, green, almond, sweet [34]
1,1-Diethoxy-3-methyl-butane	-	-	-	-	-	-	-	-	-	-	-	-	-	116.1±5.96	50.01±2.09	176.83±16.57	X
Dimethyl trisulfide	-	-	-	-	-	-	-	-	308.72±53.6	258.71±27.65	424.65±12.19	564.02±45.45	19.81±1.2	18.23±1.74	19.37±1.57	24.61±2.78	sulfury [33]
1,2-Dimethoxybenzene	249.81±25.54	-	-	-	182.41±16.79	-	-	243.4±3.09	42.56±0.1	-	-	-	25.52±2.49	23±0.28	17.95±1.32	26.64±0.91	X
9-Decen-1-ol, methyl ether	-	-	-	-	-	-	-	-	-	66.68±1.09	-	82.18±2.2	-	16.48±0.13	-	24.01±0.86	X
1, 3-Dlmethylbenzene	-	-	1423.79±19.85	1846.96±153.95	-	-	1388.52±211.56	671.13±15.68	-	-	-	-	-	-	-	-	X
D-Limonene	-	1371.09±43.09	1290.46±96.23	647.74±28.12	-	113.08±15.47	-	-	-	-	-	-	-	-	-	-	X
Dodecane	-	-	263.03±36.47	-	-	73.76±2.75	116.84±2.88	-	-	-	-	-	-	-	-	-	X
3,8-Dimethyldecane	2014.27±8.77	-	-	-	490.09±34.31	-	-	-	-	-	-	-	-	-	-	-	X
4,4-Dimethylundecane	389.42±48.52	-	-	-	369.07±24.82	-	-	-	-	-	-	-	-	-	-	-	X
2,5-Dimethylundecane	446.61±0.47	-	-	-	631.9±10.51	-	-	-	-	-	-	-	-	-	-	-	X
Eicosane	372.1±17.42	-	-	-	1480.5±135.17	-	-	-	-	-	-	-	-	-	-	-	X
4-Ethyl-2-methoxyphenol	781.49±5.25	-	-	-	240.38±16.64	-	-	-	-	-	-	-	12.97±0.97	40.46±4.04	27.38±2.45	51.05±2.26	smoky [37]
Furfuryl ethyl ether	-	-	-	-	-	-	-	-	1174.93±96.13	1734.08±17.92	2990.68±127.88	3396.37±95.61	130.19±8.79	337.64±46.57	336.1±33.15	600.65±13.2	X
1-(2-Furanyl)-1-propanone	-	-	-	-	-	-	-	-	31.37±2.1	30.14±2.26	122.85±10.46	37.99±0.6	7.99±0.63	-	8.87±0.12	20.04±0.61	X
1-(2-Furanyl)-ethanone	-	-	-	-	-	-	-	-	23.72±0.98	24.14±2.84	-	40.32±1.65	10.64±0.9	10.65±1.08	12.68±0.25	30.68±3.49	nutty [37]
2-Heptyl-1,3-dioxepane	-	-	-	209.22±16.74	-	210.35±13.11	473.7±31.1	286.91±0.02	-	-	-	-	43.39±2.81	84.94±7.54	134.84±13.11	73.38±3.6	X
Heneicosane	1225.54±55.4	362.35±23.43	191.73±23.46	-	2736.13±232.64	190.71±10.45	152.9±14.98	-	-	-	-	-	-	-	-	-	X
1-(1H-pyrrol-2-yl)ethanone	116.96±10.48	-	-	-	-	-	253.63±24.08	186.36±15.66	-	-	-	-	-	7.1±0.14	-	16.15±0.33	sweet, caramel, honey, nutty [38]
2,2'-Methylenebis-furan	-	-	-	-	-	-	-	-	-	-	128.7±7.22	366.98±13.63	-	4.76±0.01	-	20.33±1.86	X
2-Methoxy-5-methylphenol	795.8±63.75	-	-	-	-	-	-	-	-	-	-	-	-	20.2±1.41	14.05±0.65	18.44±0.42	X
2-Methoxyphenol	-	-	-	-	-	-	-	-	-	-	-	-	9.62±0.65	9.5±0.92	7.47±0.94	18.78±1.6	smoky [37]
2-Methyl-5-(methylthio)furan	-	-	-	-	-	-	-	-	-	-	-	55.02±3.87	-	2.43±0.3	-	7.49±0.28	X
Methoxy-phenyl-oxime	2373.79±246.87	1699.06±570.86	1508.54±121.83	1312.07±285.95	246.47±18.28	1227.27±88.34	1217.14±88.29	2029.1±192.23	68.58±1.55	44.75±2.02	99.66±3.22	57.86±1.56	5.02±0.41	-	-	-	X
3-Methyl-5-propylnonane	1978.42±19.48	-	-	267.8±2.8	1097.09±106.31	-	-	194.41±9.17	-	-	-	-	-	-	-	-	X
9-Methylnonadecane	-	188.35±18.49	229.02±24.54	-	-	-	-	-	-	-	-	-	-	-	-	-	X
10-Methylnonadecane	1664.56±219.98	150.34±20.05	178.2±26.72	-	376.76±26.92	126.81±12.88	163.49±19.81	-	-	-	-	-	-	-	-	-	X
4-Methyldodecane	674.6±26.99	-	-	-	159.23±15.6	-	-	-	-	-	-	-	-	-	-	-	X
8-Methylheptadecane	525.88±22.89	-	-	-	444.01±36.68	-	-	-	-	-	-	-	-	-	-	-	X
Propanoic anhydride	-	-	-	-	-	-	-	-	-	-	-	-	87.65±5.75	80.61±5.84	70.6±2.17	87.11±1.14	X
p-Cresol	328.82±42.33	-	-	-	-	-	-	-	-	-	-	-	32.32±0.55	51.48±5.11	62.9±2.37	69.73±3.47	phenol, smokey [34]
(1-Pentylhexyl)benzene	-	-	-	-	-	-	-	-	-	-	-	-	22.18±1.72	34.04±2.16	30.97±0.24	42.14±4.33	X
Propylcyclopropane	-	-	-	-	-	-	-	-	-	328.18±34.63	451.02±20.71	360.97±20.72	-	-	53.83±1.47	-	X
3-Phenylfuran	-	-	-	-	-	-	-	-	28.4±2.57	52.38±5.18	97.49±7.37	150.16±13.98	-	-	-	-	X
p-Xylene	-	884.31±37.4	727.9±34.81	1551.87±122.54	-	-	-	407.92±20.58	-	-	-	-	-	-	-	-	X
2-Pentadecyl-1,3-dioxepane	-	418.23±31.63	588.88±47.66	-	-	342.14±31.76	461.61±43.05	305.91±30.18	-	-	-	-	-	-	-	-	X
Styrene	-	1448.03±83.2	1468.63±42.51	2793.47±114.39	-	754.91±35.33	2278.2±55.43	-	-	-	-	101.6±7.86	-	-	-	-	X
2,3,5-Trimethylpyrazine	-	-	-	-	-	-	-	-	22.45±2.24	28.82±2.89	-	39.12±1.45	-	4.34±0.22	4.59±0.91	12.67±1.31	sweet, nutty, smoky [39]
Tetramethyl pyrazine	2807.75±44.04	766.12±50.79	1141.73±12.9	885.95±63.33	2024.1±49.28	404.84±34.11	686.17±66.15	1075.85±97.42	29.82±2.42	-	-	-	-	4.68±0.85	4.08±0.68	7.23±0.91	nutty, roasted [40]
2,6,10-Trimethyl dodecane	664.91±57.22	-	-	-	293.64±25.03	-	-	-	-	-	-	-	-	-	-	-	X
Sub-total	20017.2	8417.16	11008.9	11351.4	10771.8	3675.8	8483.57	7365.05	3285.52	4092.36	6863.89	7312.28	723.735	1398.69	1267.7	2091.04
Total number of compounds	76				73				80				93
Note: “-” indicates that the component was not detected. “X” indicates that the odor characteristic has not been reported. In the “Odor characteristics” column, blue text indicates positive valence associated with preference, whereas red text indicates negative valence associated with rejection.
