# Supplementary material for: Changes of Physicochemical Indicators and Volatile Compounds in Grains and Liquors During the Sauce-Aroma Baijiu Brewing Process
Source: Foods. 2026 Jun 19;15(12):2211. doi: 10.3390/foods15122211 (PMC13298116; doi:10.3390/foods15122211)
Supplement: Supplementary file 1 [file foods-15-02211-s001.zip › Table S2.xlsx]

## Sheet: Sheet1
	Samples	Statistics
		R2X	R2Y	Q2
	FG	0.739	0.979	0.821
	DG	0.705	0.963	0.736
	HL	0.704	0.973	0.795
	TL	0.77	0.981	0.747
