# Supplementary material for: Changes of Physicochemical Indicators and Volatile Compounds in Grains and Liquors During the Sauce-Aroma Baijiu Brewing Process
Source: Foods. 2026 Jun 19;15(12):2211. doi: 10.3390/foods15122211 (PMC13298116; doi:10.3390/foods15122211)
Supplement: Supplementary file 1 [file foods-15-02211-s001.zip › Table S3.xlsx]

## Sheet: Sheet1
Number	Intersecting conditions
	HL	TL	FG	DG	HL∩TL	FG∩DG	DG∩HL∩TL	FG∩HL	FG∩TL	FG∩HL∩TL
1	Acetic acid	2-Acetyl-5-methylfuran	Alpha ethylidene benzeneacetaldehyde	3,3'-Bi-p-menthane	Ethyl benzoate	2-Heptyl-1,3-dioxepane	Ethyl phenylacetate	Styrene	Diethyl succinate	Ethyl 2-hydroxy-4-methylpentanoate
2	Benzeneacetaldehyde	Butanoic acid	Decanal	1, 3-Dlmethylbenzene	Furfuryl ethyl ether	Imidazole-4-acetic acid	Tetramethyl pyrazine
3	Dimethyl trisulfide	Damascenone	Dodecane	Furfuryl acetate	3-Furanmethanol	3-Methyl-5-propylnonane
4	(2,2-Diethoxyethyl)-benzene	Diethyl azelate	4,4-Dimethylundecane	Methoxy-phenyl-oxime	2,2'-Methylenebis-furan	10-Methylnonadecane
5	2,4-Di-tert-butylphenol	Ethyl 3-phenylpropanoate	1,2-Dimethoxybenzene	8-Methylheptadecane	5-Methyl-2-furancarboxaldehyde	Phenylethyl alcohol
6	Ethyl heptanoate	Ethyl 4-methylpentanoate	Ethyl lactate	2-Pentadecyl-1,3-dioxepane	Phenethyl acetate	6,10,14-Trimethyl-2-pentadecanone
7	Ethyl pentanoate	Ethyl 4-phenylbutanoate	Eicosane	2,6,10-Trimethyl dodecane	2,3,5-Trimethylpyrazine
8	Ethyl nonanoate	Ethyl cinnamate	Heneicosane	4-Undecanone
9	Ethyl 2-furoate	Ethyl hexanoate	2-Methoxy-5-methylphenol
10	Furfural	4-Ethyl-2-methoxyphenol	4-Methyldodecane
11	Hexanoic acid	1-(2-Furanyl)-ethanone	n-Pentadecanol
12	2-Heptanol	1-(2-Furanyl)-1-propanone	Octyl formate
13	Isocyanatomethane	Furfuryl hexanoate	p-Xylene
14	Isoamyl butyrate	2-Methoxyphenol	Propylene glycol
15	3-Methyl-1-butanol	2-Methyl-propanoic acid
16	Nonanal	n-Hexadecanoic acid
17	2-Nonanone	1-Nonanol
18	Octanoic acid	2-Nonen-4-one
19	3-Phenylfuran	(1-Pentylhexyl)benzene
20	2-Undecanone
21	(Z)-Undec-6-en-2-one
