# Supplementary material for: Changes of Physicochemical Indicators and Volatile Compounds in Grains and Liquors During the Sauce-Aroma Baijiu Brewing Process
Source: Foods. 2026 Jun 19;15(12):2211. doi: 10.3390/foods15122211 (PMC13298116; doi:10.3390/foods15122211)
Supplement: Supplementary file 1 [file foods-15-02211-s001.zip › Table S4.xlsx]

## Sheet: Sheet1
Samples	Number	Compounds
HL	h1	Acetic acid
	h2	Benzeneacetaldehyde
	h3	(2,2-Diethoxyethyl)-benzene
	h4	2,4-Di-tert-butylphenol
	h5	Dimethyl trisulfide
	h6	Ethyl phenylacetate
	h7	Ethyl heptanoate
	h8	Ethyl pentanoate
	h9	Ethyl nonanoate
	h10	Ethyl 2-hydroxy-4-methylpentanoate
	h11	Ethyl benzoate
	h12	Ethyl 2-furoate
	h13	Furfural
	h14	Furfuryl ethyl ether
	h15	3-Furanmethanol
	h16	Hexanoic acid
	h17	2-Heptanol
	h18	Isocyanatomethane
	h19	Isoamyl butyrate
	h20	3-Methyl-1-butanol
	h21	2,2'-Methylenebis-furan
	h22	5-Methyl-2-furancarboxaldehyde
	h23	Nonanal
	h24	2-Nonanone
	h25	Octanoic acid
	h26	Phenethyl acetate
	h27	3-Phenylfuran
	h28	Styrene
	h29	2,3,5-Trimethylpyrazine
	h30	Tetramethyl pyrazine
	h31	2-Undecanone
	h32	(Z)-Undec-6-en-2-one
TL	t1	2-Acetyl-5-methylfuran
	t2	Butanoic acid
	t3	Diethyl succinate
	t4	Diethyl azelate
	t5	Ethyl phenylacetate
	t6	Ethyl 3-phenylpropanoate
	t7	Ethyl 2-hydroxy-4-methylpentanoate
	t8	Ethyl benzoate
	t9	Ethyl 4-phenylbutanoate
	t10	Damascenone
	t11	Ethyl 4-methylpentanoate
	t12	Ethyl cinnamate
	t13	Ethyl hexanoate
	t14	4-Ethyl-2-methoxyphenol
	t15	Furfuryl ethyl ether
	t16	3-Furanmethanol
	t17	1-(2-Furanyl)-ethanone
	t18	1-(2-Furanyl)-1-propanone
	t19	Furfuryl hexanoate
	t20	5-Methyl-2-furancarboxaldehyde
	t21	2-Methoxyphenol
	t22	2-Methyl-propanoic acid
	t23	2,2'-Methylenebis-furan
	t24	n-Hexadecanoic acid
	t25	1-Nonanol
	t26	2-Nonen-4-one
	t27	Phenethyl acetate
	t28	(1-Pentylhexyl)benzene
	t29	2,3,5-Trimethylpyrazine
	t30	Tetramethyl pyrazine
